# Supplementary material for: Profiling Glioblastoma Cases with an Expression of DCX, OLIG2 and NES
Source: Int J Mol Sci. 2021 Dec 8;22(24):13217. doi: 10.3390/ijms222413217 (PMC8708973; doi:10.3390/ijms222413217)
Supplement: Supplementary file 1 [file ijms-22-13217-s001.zip]

Archive with 1 entries (1 files):
- ijms-1445747-supplementary.pdf
